# Supplementary material for: The Relationship Between Impulsivity Traits and In Vivo Cerebral Serotonin Transporter and Serotonin 2A Receptor Binding in Healthy Individuals: A Double-Tracer PET Study with C-11 DASB and C-11 MDL100907
Source: Int J Mol Sci. 2024 Dec 30;26(1):252. doi: 10.3390/ijms26010252 (PMC11720673; doi:10.3390/ijms26010252)
Supplement: Supplementary file 1 [file ijms-26-00252-s001.zip]

Archive with 1 entries (1 files):
- ijms-3381010-supplementary.pdf
